# Supplementary material for: Geographic distribution of general industry payments to advanced-practice clinicians
Source: Health Aff Sch. 2023 Jun 20;1(1):qxad011. doi: 10.1093/haschl/qxad011 (PMC10986193; doi:10.1093/haschl/qxad011)
Supplement: qxad011_Supplementary_Data [file qxad011_Supplementary_Data.zip]

Archive with 2 entries (2 files):
- coi_disclosure_ALL_AUTHORS.docx
- Appendix A1, A2.docx
